# Supplementary material for: Towards a comprehensive evaluation of dimension reduction methods for transcriptomic data visualization
Source: Commun Biol. 2022 Jul 19;5:719. doi: 10.1038/s42003-022-03628-x (PMC9296444; doi:10.1038/s42003-022-03628-x)
Supplement: Supplementary file 3 — Supplementary Data 1 [file 42003_2022_3628_MOESM3_ESM.zip]

Archive with 941 entries (940 files):
- results/
- results/MNIST_PCA_centroidknn.npy
- results/lineage_UMAP_rteratios.npy
- results/kang_art-SNE_rteratios.npy
- results/ercc_PHATE_time.npy
- results/miceembryo_ForceAtlas2_ANNOY_time.npy
- results/lineage_PaCMAP_rteratios.npy
- results/kang_PaCMAP_nkratios_onepercent.npy
- results/kazer_t-SNE_nkratios.npy
- results/ercc_UMAP_time.npy
- results/MNIST_PaCMAP_time.npy
- results/ercc_PHATE_spearmancorr.npy
- results/kang_TriMap_time.npy
- results/duo4eq_ForceAtlas2_ANNOY_centroidknn.npy
- results/hierarchical_three_PHATE_centroidcorr.npy
- results/muraro_PaCMAP_rteratios.npy
- results/duo4eq_t-SNE_spearmancorr.npy
- results/mammoth_PHATE_svmaccs.npy
- results/duo8eq_UMAP_spearmancorr.npy
- results/miceembryo_UMAP_time.npy
- results/miceembryo_TriMap_centroidknn.npy
- results/duo4eq_ForceAtlas2_knnaccs.npy
- results/mammoth_TriMap_time.npy
- results/muraro_ForceAtlas2_nkratios_onepercent.npy
- results/MNIST_PaCMAP_rteratios.npy
- results/kazer_art-SNE_rteratios.npy
- results/ercc_art-SNE_time.npy
- results/duo4eq_ForceAtlas2_svmaccs.npy
- results/hierarchical_three_ForceAtlas2_spearmancorr.npy
- results/duo8eq_ForceAtlas2_nkratios.npy
- results/mammoth_PHATE_knnaccs.npy
- results/mammoth_t-SNE_centroidknn.npy
- results/miceembryo_TriMap_nkratios.npy
- results/muraro_PCA_svmaccs.npy
- results/muraro_PHATE_rteratios.npy
- results/micebrain_PCA_centroidknn.npy
- results/kang_t-SNE_nkratios.npy
- results/kang_TriMap_spearmancorr.npy
- results/kang_PHATE_centroidknn.npy
- results/duo8eq_t-SNE_centroidcorr.npy
- results/monocyte_t-SNE_nkratios.npy
- results/muraro_PaCMAP_centroidknn.npy
- results/kazer_PCA_centroidknn.npy
- results/muraro_PCA_knnaccs.npy
- results/kazer_PHATE_centroidknn.npy
- results/hierarchical_three_PaCMAP_nkratios_onepercent.npy
- results/kazer_PCA_rteratios.npy
- results/kang_ForceAtlas2_centroidcorr.npy
- results/lineage_PaCMAP_nkratios.npy
- results/duo8eq_PCA_svmaccs.npy
- results/stuart_PHATE_svmaccs.npy
- results/monocyte_PCA_nkratios.npy
- results/stuart_PHATE_knnaccs.npy
- results/duo8eq_PCA_knnaccs.npy
- results/stuart_PCA_centroidknn.npy
- results/kazer_ForceAtlas2_centroidknn.npy
- results/ercc_PCA_rteratios.npy
- results/duo4eq_art-SNE_nkratios_onepercent.npy
- results/stuart_UMAP_time.npy
- results/MNIST_t-SNE_centroidcorr.npy
- results/stuart_t-SNE_nkratios.npy
- results/muraro_ForceAtlas2_ANNOY_centroidcorr.npy
- results/kazer_UMAP_time.npy
- results/muraro_art-SNE_spearmancorr.npy
- results/duo4eq_ForceAtlas2_nkratios_onepercent.npy
- results/ercc_ForceAtlas2_ANNOY_nkratios.npy
- results/duo4eq_art-SNE_centroidcorr.npy
- results/lineage_t-SNE_rteratios.npy
- results/duo8eq_t-SNE_nkratios.npy
- results/mammoth_PaCMAP_centroidknn.npy
- results/hierarchical_three_ForceAtlas2_ANNOY_spearmancorr.npy
- results/duo4eq_PHATE_knnaccs.npy
- results/mammoth_ForceAtlas2_time.npy
- results/kang_t-SNE_svmaccs.npy
- results/micebrain_TriMap_rteratios.npy
- results/micebrain_t-SNE_spearmancorr.npy
- results/lineage_PaCMAP_svmaccs.npy
- results/MNIST_PHATE_nkratios.npy
- results/mammoth_TriMap_nkratios.npy
- results/lineage_PaCMAP_knnaccs.npy
- results/kang_t-SNE_knnaccs.npy
- results/duo4eq_PHATE_svmaccs.npy
- results/monocyte_UMAP_nkratios_onepercent.npy
- results/monocyte_UMAP_spearmancorr.npy
- results/hierarchical_three_PaCMAP_rteratios.npy
- results/duo4eq_ForceAtlas2_centroidcorr.npy
- results/muraro_ForceAtlas2_ANNOY_centroidknn.npy
- results/kang_art-SNE_nkratios_onepercent.npy
- results/duo8eq_UMAP_centroidknn.npy
- results/kang_PaCMAP_centroidcorr.npy
- results/duo8eq_ForceAtlas2_ANNOY_centroidknn.npy
- results/lineage_ForceAtlas2_ANNOY_time.npy
- results/duo8eq_t-SNE_nkratios_onepercent.npy
- results/stuart_PHATE_spearmancorr.npy
- results/hierarchical_three_t-SNE_time.npy
- results/kazer_PCA_centroidcorr.npy
- results/kang_art-SNE_nkratios.npy
- results/duo4eq_PaCMAP_time.npy
- results/hierarchical_three_PHATE_nkratios.npy
- results/mammoth_art-SNE_svmaccs.npy
- results/mammoth_art-SNE_knnaccs.npy
- results/hierarchical_three_art-SNE_centroidcorr.npy
- results/kazer_PHATE_spearmancorr.npy
- results/kazer_art-SNE_nkratios.npy
- results/kang_PCA_centroidcorr.npy
- results/kazer_PaCMAP_svmaccs.npy
- results/duo8eq_UMAP_rteratios.npy
- results/MNIST_TriMap_nkratios_onepercent.npy
- results/kazer_t-SNE_knnaccs.npy
- results/kazer_TriMap_spearmancorr.npy
- results/miceembryo_TriMap_rteratios.npy
- results/monocyte_TriMap_nkratios.npy
- results/duo8eq_TriMap_nkratios_onepercent.npy
- results/duo8eq_PaCMAP_centroidcorr.npy
- results/hierarchical_PaCMAP_centroidcorr.npy
- results/kazer_t-SNE_svmaccs.npy
- results/kazer_PaCMAP_knnaccs.npy
- results/duo4eq_PCA_centroidknn.npy
- results/duo4eq_UMAP_spearmancorr.npy
- results/kazer_ForceAtlas2_rteratios.npy
- results/stuart_UMAP_rteratios.npy
- results/stuart_art-SNE_nkratios.npy
- results/stuart_UMAP_nkratios.npy
- results/micebrain_TriMap_centroidknn.npy
- results/micebrain_ForceAtlas2_ANNOY_centroidcorr.npy
- results/monocyte_t-SNE_nkratios_onepercent.npy
- results/stuart_PCA_centroidcorr.npy
- results/MNIST_t-SNE_time.npy
- results/kazer_PaCMAP_nkratios_onepercent.npy
- results/micebrain_PaCMAP_centroidcorr.npy
- results/kazer_ForceAtlas2_ANNOY_svmaccs.npy
- results/kang_PaCMAP_svmaccs.npy
- results/ercc_ForceAtlas2_nkratios.npy
- results/duo4eq_PaCMAP_spearmancorr.npy
- results/hierarchical_PCA_centroidknn.npy
- results/MNIST_ForceAtlas2_ANNOY_knnaccs.npy
- results/hierarchical_three_PCA_centroidknn.npy
- results/miceembryo_UMAP_centroidcorr.npy
- results/ercc_PaCMAP_rteratios.npy
- results/muraro_t-SNE_rteratios.npy
- results/kazer_ForceAtlas2_nkratios.npy
- results/MNIST_ForceAtlas2_ANNOY_svmaccs.npy
- results/stuart_art-SNE_nkratios_onepercent.npy
- results/duo8eq_art-SNE_nkratios_onepercent.npy
- results/duo4eq_PaCMAP_rteratios.npy
- results/mammoth_ForceAtlas2_ANNOY_spearmancorr.npy
- results/micebrain_ForceAtlas2_ANNOY_rteratios.npy
- results/kazer_ForceAtlas2_ANNOY_knnaccs.npy
- results/kang_PaCMAP_knnaccs.npy
- results/micebrain_TriMap_svmaccs.npy
- results/duo4eq_art-SNE_time.npy
- results/duo8eq_PCA_spearmancorr.npy
- results/monocyte_ForceAtlas2_spearmancorr.npy
- results/mammoth_UMAP_nkratios.npy
- results/monocyte_art-SNE_spearmancorr.npy
- results/lineage_PHATE_time.npy
- results/kazerres_PaCMAP_time.npy
- results/kang_art-SNE_spearmancorr.npy
- results/muraro_PHATE_spearmancorr.npy
- results/lineage_TriMap_time.npy
- results/kang_PHATE_centroidcorr.npy
- results/duo8eq_ForceAtlas2_centroidcorr.npy
- results/micebrain_TriMap_knnaccs.npy
- results/kazer_t-SNE_centroidknn.npy
- results/mammoth_PHATE_spearmancorr.npy
- results/duo8eq_UMAP_time.npy
- results/duo8eq_TriMap_spearmancorr.npy
- results/kazer_PaCMAP_centroidcorr.npy
- results/stuart_PaCMAP_svmaccs.npy
- results/hierarchical_PCA_svmaccs.npy
- results/hierarchical_PCA_knnaccs.npy
- results/stuart_PaCMAP_knnaccs.npy
- results/duo8eq_t-SNE_time.npy
- results/hierarchical_three_UMAP_spearmancorr.npy
- results/stuart_art-SNE_spearmancorr.npy
- results/duo4eq_TriMap_centroidknn.npy
- results/monocyte_art-SNE_nkratios.npy
- results/kang_ForceAtlas2_nkratios_onepercent.npy
- results/mammoth_PHATE_centroidknn.npy
- results/mammoth_TriMap_nkratios_onepercent.npy
- results/lineage_t-SNE_nkratios.npy
- results/muraro_PaCMAP_nkratios.npy
- results/miceembryo_t-SNE_spearmancorr.npy
- results/MNIST_ForceAtlas2_ANNOY_spearmancorr.npy
- results/lineage_UMAP_time.npy
- results/kazer_UMAP_rteratios.npy
- results/lineage_ForceAtlas2_svmaccs.npy
- results/duo8eq_PaCMAP_svmaccs.npy
- results/duo8eq_art-SNE_time.npy
- results/lineage_ForceAtlas2_knnaccs.npy
- results/muraro_UMAP_spearmancorr.npy
- results/duo8eq_PaCMAP_knnaccs.npy
- results/kang_t-SNE_centroidknn.npy
- results/hierarchical_three_PaCMAP_time.npy
- results/micebrain_TriMap_spearmancorr.npy
- results/miceembryo_ForceAtlas2_ANNOY_spearmancorr.npy
- results/mammoth_art-SNE_spearmancorr.npy
- results/duo4eq_TriMap_centroidcorr.npy
- results/miceembryo_PCA_svmaccs.npy
- results/kang_ForceAtlas2_ANNOY_spearmancorr.npy
- results/stuart_PaCMAP_centroidknn.npy
- results/mammoth_ForceAtlas2_ANNOY_centroidknn.npy
- results/duo8eq_PCA_centroidknn.npy
- results/kang_PCA_rteratios.npy
- results/duo4eq_art-SNE_centroidknn.npy
- results/miceembryo_PCA_knnaccs.npy
- results/kazer_PaCMAP_centroidknn.npy
- results/hierarchical_three_UMAP_nkratios_onepercent.npy
- results/mammoth_TriMap_rteratios.npy
- results/stuart_ForceAtlas2_centroidcorr.npy
- results/MNIST_art-SNE_nkratios_onepercent.npy
- results/kang_UMAP_rteratios.npy
- results/MNIST_ForceAtlas2_rteratios.npy
- results/duo4eq_UMAP_nkratios.npy
- results/mammoth_art-SNE_rteratios.npy
- results/monocyte_UMAP_rteratios.npy
- results/hierarchical_PCA_spearmancorr.npy
- results/micebrain_TriMap_time.npy
- results/duo4eq_art-SNE_knnaccs.npy
- results/duo4eq_ForceAtlas2_spearmancorr.npy
- results/micebrain_t-SNE_knnaccs.npy
- results/micebrain_t-SNE_svmaccs.npy
- results/hierarchical_three_TriMap_nkratios.npy
- results/muraro_PCA_nkratios.npy
- results/duo4eq_art-SNE_svmaccs.npy
- results/kang_PaCMAP_spearmancorr.npy
- results/hierarchical_three_ForceAtlas2_ANNOY_nkratios.npy
- results/kang_t-SNE_rteratios.npy
- results/mammoth_t-SNE_nkratios.npy
- results/duo4eq_PHATE_time.npy
- results/kazer_ForceAtlas2_knnaccs.npy
- results/muraro_ForceAtlas2_rteratios.npy
- results/ercc_art-SNE_rteratios.npy
- results/kazer_PCA_spearmancorr.npy
- results/stuart_PHATE_centroidcorr.npy
- results/kazer_TriMap_time.npy
- results/lineage_t-SNE_svmaccs.npy
- results/muraro_PaCMAP_svmaccs.npy
- results/muraro_TriMap_nkratios_onepercent.npy
- results/lineage_t-SNE_knnaccs.npy
- results/muraro_PaCMAP_knnaccs.npy
- results/kang_PCA_spearmancorr.npy
- results/MNIST_PCA_rteratios.npy
- results/kazer_PHATE_centroidcorr.npy
- results/hierarchical_three_art-SNE_spearmancorr.npy
- results/hierarchical_three_UMAP_nkratios.npy
- results/monocyte_art-SNE_nkratios_onepercent.npy
- results/kazer_ForceAtlas2_svmaccs.npy
- results/MNIST_PCA_nkratios.npy
- results/muraro_ForceAtlas2_ANNOY_spearmancorr.npy
- results/micebrain_ForceAtlas2_ANNOY_svmaccs.npy
- results/duo4eq_TriMap_nkratios.npy
- results/duo4eq_ForceAtlas2_time.npy
- results/duo4eq_PaCMAP_svmaccs.npy
- results/hierarchical_three_art-SNE_svmaccs.npy
- results/hierarchical_PCA_rteratios.npy
- results/MNIST_t-SNE_spearmancorr.npy
- results/muraro_TriMap_rteratios.npy
- results/kazer_PHATE_time.npy
- results/ercc_ForceAtlas2_time.npy
- results/duo4eq_PaCMAP_knnaccs.npy
- results/duo4eq_art-SNE_spearmancorr.npy
- results/hierarchical_three_art-SNE_knnaccs.npy
- results/muraro_art-SNE_centroidcorr.npy
- results/micebrain_ForceAtlas2_ANNOY_nkratios.npy
- results/lineage_TriMap_rteratios.npy
- results/stuart_UMAP_centroidknn.npy
- results/micebrain_ForceAtlas2_ANNOY_knnaccs.npy
- results/stuart_t-SNE_centroidknn.npy
- results/micebrain_t-SNE_centroidcorr.npy
- results/micebrain_UMAP_time.npy
- results/hierarchical_three_ForceAtlas2_ANNOY_centroidcorr.npy
- results/duo8eq_UMAP_nkratios_onepercent.npy
- results/kazer_PCA_nkratios.npy
- results/MNIST_ForceAtlas2_nkratios.npy
- results/mammoth_PCA_nkratios.npy
- results/kang_ForceAtlas2_ANNOY_nkratios.npy
- results/MNIST_TriMap_rteratios.npy
- results/muraro_UMAP_rteratios.npy
- results/kang_art-SNE_centroidknn.npy
- results/MNIST_UMAP_svmaccs.npy
- results/kang_PaCMAP_centroidknn.npy
- results/duo8eq_TriMap_nkratios.npy
- results/miceembryo_PaCMAP_time.npy
- results/duo8eq_t-SNE_spearmancorr.npy
- results/hierarchical_three_TriMap_rteratios.npy
- results/hierarchical_three_art-SNE_time.npy
- results/MNIST_UMAP_knnaccs.npy
- results/monocyte_PHATE_spearmancorr.npy
- results/MNIST_t-SNE_centroidknn.npy
- results/kang_TriMap_centroidcorr.npy
- results/duo8eq_ForceAtlas2_knnaccs.npy
- results/muraro_PHATE_svmaccs.npy
- results/kang_ForceAtlas2_spearmancorr.npy
- results/kazer_UMAP_svmaccs.npy
- results/mammoth_UMAP_knnaccs.npy
- results/mammoth_UMAP_svmaccs.npy
- results/hierarchical_ForceAtlas2_ANNOY_time.npy
- results/kazer_UMAP_knnaccs.npy
- results/muraro_PHATE_knnaccs.npy
[truncated: 641 more entries]
